# Supplementary material for: Spoink, a LTR retrotransposon, invaded D. melanogaster populations in the 1990s
Source: PLoS Genet. 2024 Mar 26;20(3):e1011201. doi: 10.1371/journal.pgen.1011201 (PMC10965091; doi:10.1371/journal.pgen.1011201)
Supplement: S1 Table — The best ten matches for Gypsy_7_DEl and the consensus sequence of Spoink are shown for both assemblies. Matches were identified with RepeatMasker [37]. Note that the discrepancy between Iso1 and TOM007 is more pronounced when the consensus sequence of Spoink is considered. (XLSX) [file pgen.1011201.s011.xlsx]

## Sheet: Sheet 1
score	subst	len	chrm	start	end	rc	TE	assembly
23487	16.32	0.9	JAEIGS010000237.1	513885	517979	+	Gypsy_7_DEl	Iso1
21209	16.57	0.88	JAEIGS010000286.1	947301	951265	+	Gypsy_7_DEl	Iso1
15961	17.56	0.61	JAEIGS010000237.1	590996	593798	+	Gypsy_7_DEl	Iso1
6055	20.06	0.26	JAEIGS010000089.1	299475	300630	+	Gypsy_7_DEl	Iso1
4233	19.69	0.18	JAEIGS010000051.1	1106	1938	+	Gypsy_7_DEl	Iso1
3665	18.84	0.16	JAEIGS010000286.1	940239	940967	+	Gypsy_7_DEl	Iso1
2230	19.37	0.09	JAEIGS010000110.1	46405	46817	+	Gypsy_7_DEl	Iso1
1073	16.48	0.09	JAEIGS010000254.1	13281	13644	+	Gypsy_7_DEl	Iso1
1054	16.99	0.09	JAEIGS010000110.1	49397	49755	+	Gypsy_7_DEl	Iso1
925	18.75	0.04	JAEIGS010000286.1	539354	539529	C	Gypsy_7_DEl	Iso1
24069	16.8	0.9	CM034738.1	394890	399008	+	Gypsy_7_DEl	TOM007
23424	18.89	0.92	CM034732.1	20134893	20139139	C	Gypsy_7_DEl	TOM007
23408	16.29	0.9	CM034735.1	28195698	28199789	+	Gypsy_7_DEl	TOM007
23254	18.83	0.91	CM034735.1	10927462	10931666	C	Gypsy_7_DEl	TOM007
23215	18.89	0.92	CM034732.1	20106718	20110964	C	Gypsy_7_DEl	TOM007
23174	18.9	0.9	CM034732.1	15164322	15168487	C	Gypsy_7_DEl	TOM007
23165	18.85	0.9	CM034735.1	6916392	6920556	C	Gypsy_7_DEl	TOM007
23128	19	0.9	CM034734.1	21517228	21521397	C	Gypsy_7_DEl	TOM007
23074	19.02	0.9	CM034733.1	2859281	2863449	+	Gypsy_7_DEl	TOM007
23074	19.02	0.9	CM034733.1	6071040	6075208	+	Gypsy_7_DEl	TOM007
22322	19.61	0.87	JAEIGS010000237.1	513636	518077	+	Spoink	Iso1
19827	19.94	0.83	JAEIGS010000286.1	947069	951265	+	Spoink	Iso1
14846	20.61	0.59	JAEIGS010000237.1	590775	593762	+	Spoink	Iso1
14188	16.75	0.47	JAEIGS010000110.1	47013	49449	+	Spoink	Iso1
13357	16.91	0.46	JAEIGS010000089.1	300606	302918	+	Spoink	Iso1
13151	17.2	0.47	JAEIGS010000254.1	10796	13234	+	Spoink	Iso1
9332	28.9	0.6	JAEIGS010000104.1	400756	403829	+	Spoink	Iso1
8667	33.23	0.76	JAEIGS010000117.1	184757	188686	+	Spoink	Iso1
8098	32.34	0.76	JAEIGS010000049.1	24780858	24784790	+	Spoink	Iso1
7762	31.6	0.7	JAEIGS010000059.1	470089	473701	+	Spoink	Iso1
48688	0	1	CM034735.1	6915682	6920905	C	Spoink	TOM007
48616	0.02	1	CM034734.1	21308387	21313610	+	Spoink	TOM007
48613	0.02	1	CM034732.1	15163600	15168836	C	Spoink	TOM007
48573	0.06	1	CM034733.1	6070691	6075920	+	Spoink	TOM007
48507	0.1	1	CM034733.1	19565354	19570589	C	Spoink	TOM007
48498	0.04	1	CM034733.1	2858932	2864175	+	Spoink	TOM007
48434	0	1	CM034735.1	21881386	21886609	+	Spoink	TOM007
48410	0	1	CM034734.1	21516518	21521746	C	Spoink	TOM007
48123	0.13	1	CM034735.1	10926746	10932015	C	Spoink	TOM007
46927	0.09	1	CM034734.1	1659119	1664406	C	Spoink	TOM007
