# Supplementary material for: Spoink, a LTR retrotransposon, invaded D. melanogaster populations in the 1990s
Source: PLoS Genet. 2024 Mar 26;20(3):e1011201. doi: 10.1371/journal.pgen.1011201 (PMC10965091; doi:10.1371/journal.pgen.1011201)
Supplement: S2 Table — For each repeat library the best five hits are shown. Solely matches with a minimum overlap with Spoink of at least 30% are considered. subst. substitions in percent between Spoink and the TE, len. fraction of the length of a TE aligning with Spoink; a [40], b [43], c [5], d [69], e [70]. (XLSX) [file pgen.1011201.s012.xlsx]

## Sheet: Sheet 1
subst.	len.	TE	source
0.13	0.87	con41_UnFmcl001_RLX-incomp	a
19.34	0.85	con4_UnFmcl034_RLX-incomp	a
32.22	0.76	con8_micropia	a
31.04	0.59	con13_UnFmcl013_RLX-incomp	a
32.08	0.48	con4_invader6	a
32.52	0.76	DMDM11 (Micropia)	b
31.34	0.33	INVADER6	b
18.87	0.80	Gypsy_7_DEl_I_LTR_Gypsy	c
17.93	0.67	Gypsy_2_DSim_I_LTR_Gypsy	c
29.4	0.78	Gypsy9_I_Dya_LTR_Gypsy	c
30.26	0.82	Gypsy_38_DAn_I_LTR_Gypsy	c
30.25	0.79	Gypsy_49_DWil_I_LTR_Gypsy	c
29.97	0.54	family-58_micropia-like	d
32.52	0.76	micropia	d
30.1	0.57	family-63_micropia-like	d
31.42	0.61	MN418888.1	e
