# Supplementary material for: Spoink, a LTR retrotransposon, invaded D. melanogaster populations in the 1990s
Source: PLoS Genet. 2024 Mar 26;20(3):e1011201. doi: 10.1371/journal.pgen.1011201 (PMC10965091; doi:10.1371/journal.pgen.1011201)
Supplement: S3 Table — (XLSX) [file pgen.1011201.s013.xlsx]

## Sheet: Sheet 1
strain	contig position	strand
RAL091	CM034795.1:3267310-3272074	-
RAL091	CM034795.1:4253352-4258563	+
RAL176	CM034788.1:2423523-2428784	-
RAL176	CM034792.1:30814659-30819884	-
RAL732	CM016477.2:2520571-2525904	-
RAL732	SISJ02000187.1:8306-13581	-
