# Supplementary material for: Spoink, a LTR retrotransposon, invaded D. melanogaster populations in the 1990s
Source: PLoS Genet. 2024 Mar 26;20(3):e1011201. doi: 10.1371/journal.pgen.1011201 (PMC10965091; doi:10.1371/journal.pgen.1011201)
Supplement: S4 Table — Solely sequences having a divergence of ≤25% and minimum overlap of at least 10% with Spoink are considered. The sequences were extracted from the assembly of Oregon-R (chromosome:start-end) and aligned against the TE library of D. melanogaster using blastn [43, 122]. Most of these sequences match TARTC and DMDM11. (XLSX) [file pgen.1011201.s014.xlsx]

## Sheet: Sheet 1
chromosome:start-end	TE	len.	identity
CM010514.1:22763163-22771454	DMDM11(Micropia)	0.25	0.64
CM010516.1:24739316-24746262	DME487856 (Max-element)	0.26	0.92
CM010516.1:25103425-25110397	TARTC	0.25	0.61
CM010516.1:25110536-25117413	TARTC	0.25	0.71
CM010516.1:25129800-25137879	DMDM11(Micropia)	0.33	0.65
CM010516.1:25132367-25140446	DMDM11(Micropia)	0.56	0.65
CM010516.1:25134448-25142814	DMDM11(Micropia)	0.47	0.65
CM010516.1:27328230-27337103	DMDM11(Micropia)	0.39	0.65
CM010516.1:27329110-27338574	DMDM11(Micropia)	0.37	0.65
CM010517.1:2455875-2462520	DMDM11(Micropia)	0.38	0.67
CM010517.1:2456731-2465167	DMDM11(Micropia)	0.31	0.67
PGRW01000073.1:0-5565	DMDM11(Micropia)	0.39	0.67
PGRW01000073.1:0-5565	DMDM11(Micropia)	0.39	0.67
