# Supplementary material for: Spoink, a LTR retrotransposon, invaded D. melanogaster populations in the 1990s
Source: PLoS Genet. 2024 Mar 26;20(3):e1011201. doi: 10.1371/journal.pgen.1011201 (PMC10965091; doi:10.1371/journal.pgen.1011201)
Supplement: S6 Table — For each strain we show the assembly ID, the strain, the sampling location and the sampling date. a [38, 39], b [48], c [56], d [40], e [123]. (XLSX) [file pgen.1011201.s016.xlsx]

## Sheet: Sheet 1
assembly	strain	location	time	source
GCA_003397115.2	B6	Ica/Peru	1956	a
GCA_003401685.1	AB8	na	na	a
GCA_003401735.1	Canton-S	Ohio/USA	1935	a
GCA_003401745.1	A4	Koriba Dam/Zimbabwe	1963	a
GCA_003401795.1	A3	Barcelona/Spain	1954	a
GCA_003401805.1	A2	Bogota/Columbia	1962	a
GCA_003401855.1	A5	Athens/Greece	1965	a
GCA_003401885.1	A6	Georgia/USA	1966	a
GCA_003401915.1	A7	Ken-ting/Taiwan	1968	a
GCA_003401925.1	B1	Bermuda	1954	a
GCA_003401975.1	B2	Capetown/SA	1954	a
GCA_003402005.1	B4	California/USA	1963	a
GCA_003402015.1	Oregon-R	Oregon/USA	1925	a
GCA_003402055.1	B3	Israel	1954	a
GCA_015852585.1	Pi2	na	1975	b
GCA_000001215.4	Iso1	na	na	c
GCA_015832445.1	Canton-S	Ohio/USA	1935	b
GCA_020142105.1	AKA017	Akka/Finland	2015	d
GCA_020169495.1	AKA018	Akka/Finland	2015	d
GCA_020142085.1	COR014	Cortes de Baza/Spain	2015	d
GCA_020142045.1	COR018	Cortes de Baza/Spain	2015	d
GCA_020142055.1	COR023	Cortes de Baza/Spain	2015	d
GCA_020142025.1	COR025	Cortes de Baza/Spain	2015	d
GCA_020141985.1	GIM012	Gimenells/Spain	2015	d
GCA_020142005.1	GIM024	Gimenells/Spain	2015	d
GCA_020141955.1	JUT008	Jutland/Denmark	2015	d
GCA_020141935.1	JUT011	Jutland/Denmark	2015	d
GCA_020141925.1	KIE094	Kiev/Ucraina	2018	d
GCA_020141875.1	LUN004	Lund/Sweden	2015	d
GCA_020141855.1	LUN007	Lund/Sweden	2015	d
GCA_020141845.1	MUN008	Munich/Germany	2015	d
GCA_020141835.1	MUN009	Munich/Germany	2015	d
GCA_020141815.1	MUN013	Munich/Germany	2015	d
GCA_020141795.1	MUN015	Munich/Germany	2015	d
GCA_020141765.1	MUN016	Munich/Germany	2015	d
GCA_020141735.1	MUN020	Munich/Germany	2015	d
GCA_020141745.1	RAL059	Raleigh/USA	2003	d,e
GCA_020141705.1	RAL091	Raleigh/USA	2003	d,e
GCA_020141665.1	RAL176	Raleigh/USA	2003	d,e
GCA_020141655.1	RAL177	Raleigh/USA	2003	d,e
GCA_020141675.1	RAL375	Raleigh/USA	2003	d,e
GCA_020141625.1	RAL426	Raleigh/USA	2003	d,e
GCA_020141585.1	RAL737	Raleigh/USA	2003	d,e
GCA_020141575.1	RAL855	Raleigh/USA	2003	d,e
GCA_020141595.1	SLA001	Slankamen/Serbia	2016	d
GCA_020141495.1	STO022	Stockholm/Sweden	2011	d
GCA_020141505.1	TEN015	Tenerife/Spain	2015	d
GCA_020141485.1	TOM007	Tomelloso/Spain	2015	d
GCA_020141515.1	TOM008	Tomelloso/Spain	2015	d
