# Supplementary material for: Spoink, a LTR retrotransposon, invaded D. melanogaster populations in the 1990s
Source: PLoS Genet. 2024 Mar 26;20(3):e1011201. doi: 10.1371/journal.pgen.1011201 (PMC10965091; doi:10.1371/journal.pgen.1011201)
Supplement: S7 Table — Note that for several strains we could not find a single Spoink insertion in a piRNA cluster. On the other hand, some strains, like RAL176, have multiple Spoink insertions in piRNA clusters. (XLSX) [file pgen.1011201.s017.xlsx]

## Sheet: Sheet 1
Strain	chr_Spoink	start_Spoink	end_Spoink	chr_piRNAcluster	start_piRNAcluster	end_piRNAcluster	ID	Overlap
AK017	NA	NA	NA	NA	NA	NA	NA	NA
AK018	NA	NA	NA	NA	NA	NA	NA	NA
COR014	NA	NA	NA	NA	NA	NA	NA	NA
COR018	CM034904.1	1,451,740	1,456,874	CM034904.1	1,433,545	1,478,569	137	5,134
COR023	CM034914.1	22,928,374	22,933,154	CM034914.1	22,891,335	22,953,549	45	4,780
COR023	CM034914.1	22,933,255	22,937,256	CM034914.1	22,891,335	22,953,549	45	4,001
COR025	NA	NA	NA	NA	NA	NA	NA	NA
RAL426	CM034769.1	7,091,652	7,096,769	CM034769.1	7,001,338	7,299,749	1	5,117
GIM012	NA	NA	NA	NA	NA	NA	NA	NA
GIM024	NA	NA	NA	NA	NA	NA	NA	NA
JUT00008	CM034879.1	24,998,160	25,003,388	CM034879.1	24,972,757	25,022,954	45	5,228
JU011	CM034875.1	26,745,760	26,751,014	CM034875.1	26,739,413	26,932,771	12	5,254
JU011	CM034875.1	25,143,543	25,148,792	CM034875.1	25,088,014	25,187,432	15	5,249
JU011	CM034875.1	25,143,543	25,148,792	CM034875.1	25,061,149	26,113,760	24	5,249
KIE094	NA	NA	NA	NA	NA	NA	NA	NA
LUN0004	NA	NA	NA	NA	NA	NA	NA	NA
LUN007	NA	NA	NA	NA	NA	NA	NA	NA
MUN008	CM034853.1	5,026,490	5,031,753	CM034853.1	4,917,190	5,062,654	28	5,263
MUN008	CM034851.1	22,521,456	22,526,701	CM034851.1	21,902,471	22,858,985	8\_9	5,245
MUN009	NA	NA	NA	NA	NA	NA	NA	NA
MUN003	CM034840.1	12,763,342	12,768,634	CM034840.1	10,535,909	25,146,430	15	5,292
MUN015	CM034825.1	6,963,416	6,968,674	CM034825.1	6,856,930	7,159,555	1	5,258
MUN016	NA	NA	NA	NA	NA	NA	NA	NA
MUN020	CM034813.1	2,611,417	2,616,648	CM034813.1	2,021,000	3,141,406	30	5,231
MUN020	CM034813.1	2,611,417	2,616,648	CM034813.1	2,058,138	3,079,295	93	5,231
MUN020	CM034812.1	25,689,940	25,695,151	CM034812.1	25,390,627	26,359,124	24	5,211
RAL059	NA	NA	NA	NA	NA	NA	NA	NA
RAL91	CM034800.1	647,045	652,250	CM034800.1	632,673	652,646	106	5,205
RAL176	CM034791.1	26,085,946	26,091,205	CM034791.1	26,038,419	26,322,205	20	5,259
RAL176	CM034791.1	26,085,946	26,091,205	CM034791.1	25,408,795	26,316,328	24	5,259
RAL176	CM034791.1	20,918,328	20,923,584	CM034791.1	14,159,131	24,019,498	32	5,256
RAL176	CM034791.1	14,905,452	14,910,683	CM034791.1	14,159,131	24,019,498	32	5,231
RAL176	CM034791.1	26,093,914	26,099,145	CM034791.1	26,038,419	26,322,205	20	5,231
RAL176	CM034791.1	26,093,914	26,099,145	CM034791.1	25,408,795	26,316,328	24	5,231
RAL176	CM034791.1	14,340,524	14,345,750	CM034791.1	14,159,131	24,019,498	32	5,226
RAL176	CM034791.1	28,810,297	28,815,513	CM034791.1	28,771,759	29,048,566	41	5,216
RAL176	CM034791.1	22,320,131	22,325,346	CM034791.1	14,159,131	24,019,498	32	5,215
RAL176	CM034791.1	16,010,334	16,015,541	CM034791.1	14,159,131	24,019,498	32	5,207
RAL176	CM034791.1	14,919,924	14,925,117	CM034791.1	14,159,131	24,019,498	32	5,193
RAL176	CM034791.1	14,893,856	14,899,042	CM034791.1	14,159,131	24,019,498	32	5,186
RAL176	CM034791.1	16,015,729	16,020,807	CM034791.1	14,159,131	24,019,498	32	5,078
RAL176	CM034791.1	14,934,911	14,938,976	CM034791.1	14,159,131	24,019,498	32	4,065
RAL177	NA	NA	NA	NA	NA	NA	NA	NA
RAL375	NA	NA	NA	NA	NA	NA	NA	NA
RAL737	CM034765.1	1,080,088	1,085,289	CM034765.1	1,049,206	1,620,863	78	5,201
RAL855	NA	NA	NA	NA	NA	NA	NA	NA
RALISLA001	CM034749.1	26,046,223	26,051,454	CM034749.1	26,024,266	26,056,883	130	5,231
RALISLA001	CM034749.1	26,046,223	26,051,454	CM034749.1	25,523,728	26,335,786	24	5,231
RALISLA001	CM034746.1	23,293,424	23,298,639	CM034746.1	22,047,186	23,345,939	8\_9	5,215
STO022	CM034727.1	3,914,775	3,920,026	CM034727.1	3,884,495	3,975,946	36	5,251
TOM007	NA	NA	NA	NA	NA	NA	NA	NA
TOM008	CM034742.1	26,304,509	26,309,727	CM034742.1	25,253,525	27,729,080	70	5,218
TOM008	CM034742.1	26,937,996	26,943,212	CM034742.1	25,253,525	27,729,080	70	5,216
TOM008	CM034742.1	24,403,890	24,408,706	CM034742.1	24,278,426	24,434,565	40	4,816
TOM008	CM034741.1	6,489,636	6,493,970	CM034741.1	6,468,033	6,724,939	1	4,334
