# Supplementary material for: Spoink, a LTR retrotransposon, invaded D. melanogaster populations in the 1990s
Source: PLoS Genet. 2024 Mar 26;20(3):e1011201. doi: 10.1371/journal.pgen.1011201 (PMC10965091; doi:10.1371/journal.pgen.1011201)
Supplement: S8 Table — (XLSX) [file pgen.1011201.s018.xlsx]

## Sheet: Sheet 1
order	family	genus	taxon	accession
Coleoptera	Coccinellidae	Cryptolaemus	Cryptolaemus.montrouzieri	GCA_013387265.1
Coleoptera	Coccinellidae	Harmonia	Harmonia.axyridis	GCA_011033045.1
Coleoptera	Coccinellidae	Propylea	Propylea.japonica	GCA_013421045.1
Coleoptera	Curculionidae	Listronotus	Listronotus.bonariensis	GCA_014170235.1
Coleoptera	Curculionidae	Sitophilus	Sitophilus.oryzae	GCA_002938485.2
Coleoptera	Elateridae	Limonius	Limonius.californicus	GCA_014611495.1
Coleoptera	Lampyridae	Abscondita	Abscondita.terminalis	GCA_013368085.1
Coleoptera	Lampyridae	Lamprigera	Lamprigera.yunnana	GCA_013368075.1
Coleoptera	Lampyridae	Photinus	Photinus.pyralis	GCA_008802855.1
Coleoptera	Nitidulidae	Aethina	Aethina.tumida	GCA_001937115.1
Coleoptera	Scarabaeidae	Protaetia	Protaetia.brevitarsis	GCA_004143645.1
Coleoptera	Scarabaeidae	Trypoxylus	Trypoxylus.dichotomus	GCA_014905495.1
Coleoptera	Silphidae	Nicrophorus	Nicrophorus.vespilloides	GCA_001412225.1
Collembola	Entomobryidae	Sinella	Sinella.curviseta	GCA_004115045.2
Collembola	Isotomidae	Folsomia	Folsomia.candida	GCA_002217175.1
Collembola	Orchesellidae	Orchesella	Orchesella.cincta	GCA_001718145.1
Diptera	Calliphoridae	Cochliomyia	Cochliomyia.hominivorax	GCA_004302925.1
Diptera	Calliphoridae	Phormia	Phormia.regina	GCA_001735545.1
Diptera	Chironomidae	Belgica	Belgica.antarctica	GCA_000775305.1
Diptera	Culicidae	Aedes	Aedes.albopictus	GCA_001876365.2
Diptera	Culicidae	Aedes	Aedes.aegypti	GCA_002204515.1
Diptera	Culicidae	Anopheles	Anopheles.albimanus	GCA_013758885.1
Diptera	Culicidae	Anopheles	Anopheles.gambiae	GCA_001542645.1
Diptera	Culicidae	Anopheles	Anopheles.funestus	GCA_003951495.1
Diptera	Culicidae	Anopheles	Anopheles.stephensi	GCA_013141755.1
Diptera	Culicidae	Anopheles	Anopheles.coluzzii	GCA_004136515.2
Diptera	Diopsidae	Teleopsis	Teleopsis.dalmanni	GCA_002237135.1
Diptera	Muscidae	Haematobia	Haematobia.irritans	GCA_003123925.1
Diptera	Muscidae	Musca	Musca.domestica	GCA_014843735.1
Diptera	Sarcophagidae	Sarcophaga	Sarcophaga.peregrina	GCA_014635995.1
Diptera	Sciaridae	Bradysia	Bradysia.coprophila	GCA_014529535.1
Diptera	Tephritidae	Bactrocera	Bactrocera.oleae	GCA_001188975.4
Hemiptera	Aleyrodidae	Bemisia	Bemisia.tabaci	GCA_001854935.1
Hemiptera	Aleyrodidae	Trialeurodes	Trialeurodes.vaporariorum	GCA_011764245.1
Hemiptera	Anthocoridae	Orius	Orius.insidiosus	GCA_014119065.1
Hemiptera	Aphididae	Aphis	Aphis.glycines	GCA_009928515.1
Hemiptera	Aphididae	Rhopalosiphum	Rhopalosiphum.maidis	GCA_003676215.3
Hemiptera	Aphididae	Sitobion	Sitobion.miscanthi	GCA_008086715.1
Hemiptera	Delphacidae	Laodelphax	Laodelphax.striatellus	GCA_003335185.2
Hemiptera	Delphacidae	Nilaparvata	Nilaparvata.lugens	GCA_014356525.1
Hemiptera	Liviidae	Diaphorina	Diaphorina.citri	GCA_000475195.1
Hemiptera	Miridae	Apolygus	Apolygus.lucorum	GCA_009739505.2
Hemiptera	Pentatomidae	Euschistus	Euschistus.heros	GCA_003667255.1
Hemiptera	Pseudococcidae	Maconellicoccus	Maconellicoccus.hirsutus	GCA_003261595.1
Hemiptera	Pseudococcidae	Phenacoccus	Phenacoccus.solenopsis	GCA_009761765.1
Hemiptera	Reduviidae	Triatoma	Triatoma.infestans	GCA_011037195.1
Hymenoptera	Apidae	Apis	Apis.mellifera	GCA_003254395.2
Hymenoptera	Apidae	Apis	Apis.dorsata	GCA_009792835.1
Hymenoptera	Apidae	Apis	Apis.mellifera	GCA_003314205.1
Hymenoptera	Apidae	Apis	Apis.cerana	GCA_011100585.1
Hymenoptera	Apidae	Apis	Apis.mellifera	GCA_013841205.1
Hymenoptera	Apidae	Apis	Apis.mellifera	GCA_013841245.1
Hymenoptera	Apidae	Bombus	Bombus.vosnesenskii	GCA_011952255.1
Hymenoptera	Apidae	Bombus	Bombus.bifarius	GCA_011952205.1
Hymenoptera	Apidae	Bombus	Bombus.vancouverensis	GCA_011952275.1
Hymenoptera	Braconidae	Aphidius	Aphidius.gifuensis	GCA_014905175.1
Hymenoptera	Braconidae	Aphidius	Aphidius.ervi	GCA_011426455.1
Hymenoptera	Braconidae	Chelonus	Chelonus.insularis	GCA_013357705.1
Hymenoptera	Braconidae	Lysiphlebus	Lysiphlebus.fabarum	GCA_011426435.1
Hymenoptera	Colletidae	Colletes	Colletes.gigas	GCA_013123115.1
Hymenoptera	Figitidae	Leptopilina	Leptopilina.clavipes	GCA_001855655.1
Hymenoptera	Figitidae	Leptopilina	Leptopilina.boulardi	GCA_011634795.1
Hymenoptera	Formicidae	Camponotus	Camponotus.floridanus	GCA_003227725.1
Hymenoptera	Formicidae	Formica	Formica.selysi	GCA_009859135.1
Hymenoptera	Formicidae	Harpegnathos	Harpegnathos.saltator	GCA_003227715.1
Hymenoptera	Formicidae	Monomorium	Monomorium.pharaonis	GCA_013373865.2
Hymenoptera	Formicidae	Nylanderia	Nylanderia.fulva	GCA_005281655.1
Hymenoptera	Formicidae	Ooceraea	Ooceraea.biroi	GCA_003672135.1
Hymenoptera	Formicidae	Solenopsis	Solenopsis.invicta	GCA_010367695.1
Hymenoptera	Megachilidae	Osmia	Osmia.lignaria	GCA_012274295.1
Hymenoptera	Pteromalidae	Nasonia	Nasonia.vitripennis	GCA_009193385.2
Hymenoptera	Pteromalidae	Pteromalus	Pteromalus.puparum	GCA_012977825.2
Hymenoptera	Vespidae	Polistes	Polistes.metricus	GCA_010416925.1
Hymenoptera	Vespidae	Polistes	Polistes.fuscatus	GCA_010416935.1
Hymenoptera	Vespidae	Vespa	Vespa.mandarinia	GCA_014083535.1
Lepidoptera	Carposinidae	Carposina	Carposina.sasakii	GCA_014607495.2
Lepidoptera	Crambidae	Chilo	Chilo.suppressalis	GCA_004000445.1
Lepidoptera	Crambidae	Cnaphalocrocis	Cnaphalocrocis.medinalis	GCA_014851415.1
Lepidoptera	Hesperiidae	Epargyreus	Epargyreus.clarus	GCA_014595695.1
Lepidoptera	Lasiocampidae	Dendrolimus	Dendrolimus.punctatus	GCA_012273795.1
Lepidoptera	Noctuidae	Heliothis	Heliothis.virescens	GCA_002382865.1
Lepidoptera	Noctuidae	Spodoptera	Spodoptera.exigua	GCA_011316535.1
Lepidoptera	Noctuidae	Spodoptera	Spodoptera.frugiperda	GCA_011064685.1
Lepidoptera	Noctuidae	Trichoplusia	Trichoplusia.ni	GCA_003590095.1
Lepidoptera	Nymphalidae	Maniola	Maniola.jurtina	GCA_009667785.1
Lepidoptera	Pieridae	Colias	Colias.croceus	GCA_009982905.1
Lepidoptera	Psychidae	Eumeta	Eumeta.japonica	GCA_005406025.1
Lepidoptera	Pyralidae	Galleria	Galleria.mellonella	GCA_004355975.1
Lepidoptera	Saturniidae	Antheraea	Antheraea.mylitta	GCA_014332785.1
Lepidoptera	Saturniidae	Samia	Samia.ricini	GCA_014132275.1
Lepidoptera	Sphingidae	Hyles	Hyles.vespertilio	GCA_009982885.1
Lepidoptera	Sphingidae	Manduca	Manduca.sexta	GCA_014839805.1
Lepidoptera	Tortricidae	Cydia	Cydia.pomonella	GCA_003425675.2
Orthoptera	Gryllidae	Teleogryllus	Teleogryllus.occipitalis	GCA_011170035.1
Siphonaptera	Pulicidae	Ctenocephalides	Ctenocephalides.felis	GCA_003426905.1
Thysanoptera	Thripidae	Thrips	Thrips.palmi	GCA_012932325.1
Trichoptera	Hydropsychidae	Hydropsyche	Hydropsyche.tenuis	GCA_009617725.1
Trichoptera	Polycentropodidae	Plectrocnemia	Plectrocnemia.conspersa	GCA_009617715.1
Trichoptera	Stenopsychidae	Stenopsyche	Stenopsyche.tienmushanensis	GCA_008973525.1
